# Supplementary material for: Regret Expression and Social Learning Increases Delay to Sexual Gratification
Source: PLoS One. 2015 Aug 17;10(8):e0135977. doi: 10.1371/journal.pone.0135977 (PMC4539230; doi:10.1371/journal.pone.0135977)
Supplement: S1 Data Dictionary — (XLSX) [file pone.0135977.s002.xlsx]

## Sheet: Sheet1
condition	partner condition of the sexual discounting task
sesnum	identifying marker for one individual
scenario	scenario heard
age	age
gender	gender
income (thousands)	income in thousands
height	height
weight	weight
marital_status	marital status
education	education
race	race
ethnicity	ethnicity
last_sexual_encounter	date last sexual encounter
employment_status	employment status
most_attractive_1	% response for zero delay in most attractive condition
most_attractive_2	% response for 1 hour delay in most attractive condition
most_attractive_3	% response for 3 hour delay in most attractive condition
most_attractive_4	% response for 6 hour delay in most attractive condition
most_attractive_5	% response for 1 day delay in most attractive condition
most_attractive_6	% response for 1 week delay in most attractive condition
most_attractive_7	% response for 1 month delay in most attractive condition
most_attractive_8	% response for 3 month delay in most attractive condition
K.most.attractive	k-value calculated from Mazur's hyperbolic equation
lnk.most.attractive	natural log of above k-value
least_attractive_1	% response for zero delay in least attractive condition
least_attractive_2	% response for 1 hour delay in least attractive condition
least_attractive_3	% response for 3 hour delay in least attractive condition
least_attractive_4	% response for 6 hour delay in least attractive condition
least_attractive_5	% response for 1 day delay in least attractive condition
least_attractive_6	% response for 1 week delay in least attractive condition
least_attractive_7	% response for 1 month delay in least attractive condition
least_attractive_8	% response for 3 month delay in least attractive condition
k.least.attractive	k-value calculated from Mazur's hyperbolic equation
lnk.least.attractive	natural log of above k-value
most_sti_1	% response for zero delay in most STI condition
most_sti_2	% response for 1 hour delay in most STI condition
most_sti_3	% response for 3 hour delay in most STI condition
most_sti_4	% response for 6 hour delay in most STI condition
most_sti_5	% response for 1 day delay in most STI condition
most_sti_6	% response for 1 week delay in most STI condition
most_sti_7	% response for 1 month delay in most STI condition
most_sti_8	% response for 3 month delay in most STI condition
k.Most.STI	k-value calculated from Mazur's hyperbolic equation
lnk.Most.STI	natural log of above k-value
least_sti_1	% response for zero delay in least STI condition
least_sti_2	% response for 1 hour delay in least STI condition
least_sti_3	% response for 3 hour delay in least STI condition
least_sti_4	% response for 6 hour delay in least STI condition
least_sti_5	% response for 1 day delay in least STI condition
least_sti_6	% response for 1 week delay in least STI condition
least_sti_7	% response for 1 month delay in least STI condition
least_sti_8	% response for 3 month delay in least STI condition
k.least.STI	k-value calculated from Mazur's hyperbolic equation
lnk.least.STI	natural log of above k-value
day	Indifference point for 1 day delay in monetary discounting task
week	Indifference point for 1 week delay in monetary discounting task
month	Indifference point for 1 month delay in monetary discounting task
three.months	Indifference point for 3 month delay in monetary discounting task
year	Indifference point for 1 year delay in monetary discounting task
five.years	Indifference point for 5 year delay in monetary discounting task
lnk.mon	natural log of below k-value
k.mon	k-value calculated from Mazur's hyperbolic equation
future_consequences_one	Consideration of future consequences scale question 1
future_consequences_two	Consideration of future consequences scale question 2
future_consequences_three	Consideration of future consequences scale question 3
future_consequences_four	Consideration of future consequences scale question 4
future_consequences_five	Consideration of future consequences scale question 5
future_consequences_six	Consideration of future consequences scale question 6
future_consequences_seven	Consideration of future consequences scale question 7
future_consequences_eight	Consideration of future consequences scale question 8
future_consequences_nine	Consideration of future consequences scale question 9
future_consequences_ten	Consideration of future consequences scale question 10
future_consequences_eleven	Consideration of future consequences scale question 11
future_consequences_twelve	Consideration of future consequences scale question 12
Total_Future.consequences	Total score consideration of future consequences scale
miss_one	Short Suseptibility Scale question 1
miss_two	Short Suseptibility Scale question 2
miss_three	Short Suseptibility Scale question 3
miss_four	Short Suseptibility Scale question 4
miss_five	Short Suseptibility Scale question 5
miss_six	Short Suseptibility Scale question 6
miss_seven	Short Suseptibility Scale question 7
miss_eight	Short Suseptibility Scale question 8
miss_nine	Short Suseptibility Scale question 9
miss_ten	Short Suseptibility Scale question 10
miss_eleven	Short Suseptibility Scale question 11
miss_twelve	Short Suseptibility Scale question 12
miss_thirteen	Short Suseptibility Scale question 13
miss_fourteen	Short Suseptibility Scale question 14
miss_fifteen	Short Suseptibility Scale question 15
miss_sixteen	Short Suseptibility Scale question 16
miss_seventeen	Short Suseptibility Scale question 17
miss_eightteen	Short Suseptibility Scale question 18
miss_nineteen	Short Suseptibility Scale question 19
miss_twenty	Short Suseptibility Scale question 20
miss_twentyone	Short Suseptibility Scale question 21
miss_total	Total score short suseptibility scale
one_HIV	HIV Risk Taking Behavior Scale Question 1
two_HIV	HIV Risk Taking Behavior Scale Question 2
three_HIV	HIV Risk Taking Behavior Scale Question 3
four_HIV	HIV Risk Taking Behavior Scale Question 4
five_HIV	HIV Risk Taking Behavior Scale Question 5
six_HIV	HIV Risk Taking Behavior Scale Question 6
seven_HIV	HIV Risk Taking Behavior Scale Question 7
eight_HIV	HIV Risk Taking Behavior Scale Question 8
nine_HIV	HIV Risk Taking Behavior Scale Question 9
ten_HIV	HIV Risk Taking Behavior Scale Question 10
eleven_HIV	HIV Risk Taking Behavior Scale Question 11
Total_HIV	Total Score on HIV Risk Taking Behavior Scale
days_since_last_encounter	days since last sexual encounter
image.count	number of images chosen at outset
Time_Perspective_Mean_Score	Mean Score on Future subscale of Time perspective inventory
AUC	Area Under the Curve for particular partner condition and scenario
auc_mon	Area Under the Curve for Monetary Discounting
Ranked.AUC	Ranked Area Under the Curve
